# Supplementary material for: Postharvest Quality of Arugula (Eruca sativa) Microgreens Determined by Microbiological, Physico-Chemical, and Sensory Parameters
Source: Foods. 2024 Sep 24;13(19):3020. doi: 10.3390/foods13193020 (PMC11476110; doi:10.3390/foods13193020)
Supplement: Supplementary file 1 [file foods-13-03020-s001.zip]

Archive with 1 entries (1 files):
- foods-3210181-supplementary.pdf
